# Supplementary material for: Relationship Between the Changes in the Inclination of the Incisors and Soft Gingival Tissue Remodeling During the First Phase of Orthodontic Treatment Without Premolar Extraction
Source: Dent J (Basel). 2025 Dec 8;13(12):587. doi: 10.3390/dj13120587 (PMC12731660; doi:10.3390/dj13120587)
Supplement: Supplementary file 1 [file dentistry-13-00587-s001.zip]

Archive with 1 entries (1 files):
- dentistry-3937593-supplementary.pdf
